# Supplementary material for: Light-triggered release of conventional local anesthetics from a macromolecular prodrug for on-demand local anesthesia
Source: Nat Commun. 2020 May 8;11:2323. doi: 10.1038/s41467-020-16177-w (PMC7210304; doi:10.1038/s41467-020-16177-w)
Supplement: Supplementary file 4 — Source Data [file 41467_2020_16177_MOESM4_ESM.xlsx]

## Sheet: Figure 3c
P407-CM-T irradiated by 25 mW cm-2
Irradiation time (min)	Cleavage (%)	Cleavage (%)	Cleavage (%)	Cleavage (%)
0.5	15.8	15.6	13.5	15.5
1	24.9	22.3	26.3	26.6
2	33.1	36.2	44.3	43
5	60.9	57.4	67.3	64.1
10	82.3	82.4	83.7	83.4
P407-CM-T irradiated by 50 mW cm-2
Irradiation time (min)	Cleavage (%)	Cleavage (%)	Cleavage (%)	Cleavage (%)
0.5	55	58.8	56.5	58.7
1	75.2	87.1	74.8	83.2
2	95.2	93.1	93.1	94.7
5	97.9	102.3	97.9	101
10	97.2	97	103.9	102
P407-CM-T irradiated by 300 mW cm-2
Irradiation time (min)	Cleavage (%)	Cleavage (%)	Cleavage (%)	Cleavage (%)
0.5	65.5	75.8	73.8	73.2
1	96.3	87.3	103.1	98.7
2	92	101	104.7	101.5
5	101.1	93.2	103.5	101.2
10	101.4	104.8	91.7	102

## Sheet: Figure 4
C2C12 (direct contact)
	Tetracaine	Tetracaine	Tetracaine	P407	P407	P407	P407-CM-T	P407-CM-T	P407-CM-T	untreated
conc.	1mg/mL	0.33mg/mL	0.11mg/mL	1mg/mL	0.33mg/mL	0.11mg/mL	1mg/mL	0.33mg/mL	0.11mg/mL
survival	0.8	0.005	0.932	0.996	1.034	1.004	0.926	0.935	0.936	1.007
survival	0.037	0.075	0.824	0.985	1.02	0.939	0.907	0.925	0.918	0.993
survival	0.068	0.073	0.78	0.955	0.998	0.915	0.881	0.896	0.886	0.923
PC12 (direct contact)
	Tetracaine	Tetracaine	Tetracaine	P407	P407	P407	P407-CM-T	P407-CM-T	P407-CM-T	untreated
conc.	1mg/mL	0.33mg/mL	0.11mg/mL	1mg/mL	0.33mg/mL	0.11mg/mL	1mg/mL	0.33mg/mL	0.11mg/mL
survival	0.021	0.001	0.968	1.015	1.056	1.026	0.944	0.957	0.96	1.025
survival	0.036	0.069	0.86	1.011	1.058	0.97	0.927	0.955	0.95	1.02
survival	0.006	0.093	0.804	0.979	1.036	0.95	0.911	0.922	0.915	0.953
C2C12 (transwell)
	Tetracaine	P407	P407-CM-T	untreated
survival	0.119	0.883	1.003	0.994
survival	0.394	0.912	1.015	0.971
survival	0.472	0.846	0.916	0.892
PC12 (transwell)
	Tetracaine	P407	P407-CM-T	untreated
survival	0.011	0.935	0.967	1.015
survival	0.042	0.948	0.953	0.953
survival	0.041	0.923	0.913	1.034

## Sheet: Figure 5
Time course of nerve block by tetracaine
Time (min)	MPE(%)	MPE(%)	MPE(%)	MPE(%)
0	0	0	0	0
15	100	100	100	100
30	0	60	100	80
45	0	0	0	0
60	0	0	0	0
75	0	0	0	0
Time course of nerve block by CM-T
Time (min)	MPE (%)	MPE (%)	MPE (%)	MPE (%)	MPE (%)
0	0	0	0	0	0
15	100	100	100	100	100
30	100	80	60	80	80
45	80	40	40	40	0
60	60	20	0	20	0
75	20	0	0	0	0
90	0	0	0	0	0
105	0	0	0	0	0
120	0	0	0	0	0
Time course of nerve block by P407-CM-T + 300 mW cm-2, 2min
Time	MPE (%)	MPE (%)	MPE (%)	MPE (%)	MPE (%)
0	0	0	0	0	0
15	100	100	100	100	100
30	80	100	100	100	0
45	20	60	0	0	0
60	0	0	0	0	0
75	0	0	0	0	0
Time course of nerve block by P407-CM-T + 200 mW cm-2, 2min
Time (min)	MPE (%)	MPE (%)	MPE (%)	MPE (%)	MPE (%)
0	0	0	0	0	0
15	100	100	100	60	100
30	0	0	0	0	40
45	0	0	0	0	0
60	0	0	0	0	0
75	0	0	0	0	0
Time course of nerve block by P407-CM-T + 300 mW cm-2, 5min
Time (min)	MPE (%)	MPE (%)	MPE (%)	MPE (%)
0	0	0	0	0
15	100	100	100	100
30	100	100	100	100
45	100	100	80	100
60	100	100	60	100
75	100	0	0	80
90	0	0	0	100
105	0	0	0	80
120	0	0	0	20
150	0	0	0	0
time course of nerve block with multiple light triggering events
Time (min)	MPE (%)	MPE (%)	MPE (%)	MPE (%)	MPE (%)
0	0	0	0	0	0
15	0	0	0	0	0
30	100	100	100	100	100
45	80	100	0	80	80
60	20	60	0	20	20
75	0	0	80	0	0
90	0	0	80	0	0
105	100	100	0	100	80
120	100	100	0	80	100
135	100	20	100	0	100
150	0	0	60	0	100
165	0	0	0	60	0
180	100	80	0	0	-
195	80	60	40	0
210	0	20	20	0
225	0	0	0	80
240	80	80	0	40
255	20	40	20	0
270	0	0	0	0
285	0	0	0	20
300	20	40	0	0
315	0	0	-	0
330	0	0		-

## Sheet: Supplementary Figure 15
time course of nerve block with multiple light triggering events with the first one performed 2 hours after injection
Time (min)	MPE (%)	MPE (%)	MPE (%)	MPE (%)
0	0	0	0	0
60	0	0	0	0
120	0	0	0	0
135	40	40	40	80
150	0	0	0	0
165	0	0	0	0
180	80	100	100	100
195	0	80	0	60
210	0	60	0	0
225	60	0	100	0
240	20	0	20	100
255	0	80	0	80
270	0	0	0	0
285	0	0	0	0
300	0	80	60	80
315	0	0	0	0
330	0	0	0	0
345	0	0	0	0
360	0	0	0	0
time course of nerve block with multiple light triggering events with the first one performed 6 hours after injection
Time (min)	MPE (%)	MPE (%)	MPE (%)	MPE (%)
0	0	0	0	0
120	0	0	0	0
240	0	0	0	0
255	20	0	0	0
270	0	0	0	0
285	0	0	0	0
300	80	80	80	70
315	0	60	0	0
330	0	0	0	0
345	20	0	0	20
360	0	0	0	0
375	0	0	0	0
